# Supplementary material for: A Standardized Extract of Microalgae Phaeodactylum tricornutum (Mi136) Inhibit D-Gal Induced Cognitive Dysfunction in Mice
Source: Mar Drugs. 2024 Feb 21;22(3):99. doi: 10.3390/md22030099 (PMC10972078; doi:10.3390/md22030099)
Supplement: Supplementary file 1 [file marinedrugs-22-00099-s001.zip]

Archive with 1 entries (1 files):
- marinedrugs-2871900-supplementary.pdf
